# Supplementary material for: Development and psychometric properties of the Japanese Consumer Assessment of Healthcare Providers and Systems Clinician & Group Survey (CG-CAHPS)
Source: PLoS One. 2021 Apr 28;16(4):e0250843. doi: 10.1371/journal.pone.0250843 (PMC8081233; doi:10.1371/journal.pone.0250843)
Supplement: S1 File — (XLSX) [file pone.0250843.s002.xlsx]

## Sheet: Sheet1
Clinic ID	Q1	Q2	Q3	Q4	Q5	Q6	Q7	Q8	Q9	Q10	Q11	Q12	Q13	Q14	Q15	Q16	Q17	Q18	Q19	Q20	Q21	Q22	Q23
3	2		1	4	2		4	4	4	4	4	2		10	1	4	4	4	4	3	5	1	2
3	2		2		2		3	3	3	3	3	1	3	7	2		3	3	4	4	4	1	4
3	2		1	4	2												4	4	4	2	6	1	4
3	2		2		2		4	4	4	4	4	1	4	10	1	4	4	4	4	4	2	2	3
3	2		2		2		4	4	1	4	4	1	4	9	2		4	4	4	4	2	1	4
3	2		2		2		3	3	3	3	3	2		7	1	2	4	4	4	4	4	2	3
3	2		2		2		4	4	4	4	4	2		10	1	4	4	4	4	4	3	1	4
3	2		2		2		4	3	3	3	3	1	3	9	1	3	3	4	3	2	7	1	2
3	2		2		2		4	3	3	4	3	2		10	1	3	3	3	3	3	6	1	4
3	2		2		1		4	3	3	3	3	1	2	10	1	2	3	3	3	3	5	1	4
3	2		2		1	4	4	4	4	4	4	1	3	8	1	4	3	3	5	4	4	1	4
3	2		1	4	1	4	4	4	4	4	4	1	3	10	1	4	4	4	4	4	6	1	3
3	2		2		2		4	4	4	4	4	2		10	1	4	4	4	5	4	6	2	2
3	1	4	2		1	1	4	4	4	4	4	1	4	10	1	4	4	4	5	5	2	2	2
3	2		2		2		4	4	1	4	4	2		8	1	3	4	4	4	4	3	2	4
3	2		2		2		4	4	4
3	2		2		1	4	4	4	4	4	4	1	4	10	1	4	4	4	2	2	4	1	2
3	1	4	1	4	2		4	4	4	4	3	1	4	10	1	3	4	4	4	4	4	1	4
3	2		2		2		4	4	4	4	4	2		10	1	3	4	4	3	3	5	1	4
3	2		1	4	2		4	4	4	4	4	1	4	10	1	4	4	4	4	3	5	1	4
3	2		2		1	4	4	3	3	3	3	1	4	9	1	3	3	3	4	3	5	2	4
3	2		2		2		4	4	4	4	4	1	1	10	1	1	4	4	4	4	5	1	4
3	2		2		2		4	4	4	3	3	1	4	9	1	3	3	3	4	4	7	2	4
3	2		2		2		3	3	3	3	3	1	3	9	1	3	3	3	4	3	5	1	4
3	1	4	2		2		4	4	4	4	4	2		10	2		4	4	3	3	5	1	4
3	2		2		2		4	4		4	4	2		10	1	3	4	4	4	4	3	2	4
3	2		2		2		4	4	4	4	4	1	4	10	1	4	4	4	5	4	5	1	4
3	2		2		1	2	3	3	3	2	2	1	4	5	1	3	4	4	4	4	4	2	3
3	2		1	4	1	4	4	4	3	4	3	1	4	8	1	4
3	2		1	4	1	4	4	4	4	4	3	1	4	9	1	4	4	4	3	1	5	1	4
3	2		2		2		4	4	4	4	4	2		10	1	4	4	4	5	3	2	2	2
3	1	4	2		2		4	4	3	4	4	2		8	1	4	4	4	3	3	2	1	4
3	2		2		2		4	4		4	4	2		8	2		4	4	3	3	5	2	4
3	2		1	1	1	4	4	4	4	4	4	1	4	10	1	4	4	4	2	1	7	1	4
3	2		2		2		3	3	3	3	3	1	3	8	1	3	3	3	4	4	4	1	2
3	2		1	3	1	4	4	4	4	4	4	1	4	10	1	4	4	4	3	3	6	1	4
3	2		2		2		4	4	4	4	4	1	4	10	2		4	4	2	2	2	1	3
3	2		1	4	1	4	4	4	4
3	2		1	4	2		4	4	4	4	4	1	4	10	1	4	4	4	4	3	6	2	4
3	2		2		2		3	3	4	4	4	2		9	1	3	4	4	4	4	3	1	4
3	1	4	2		2		4	4	4	4	4	1	4	9	1	4	4	4	4	3	2	1	4
3	2		2		2		4	4	3
3	2		2		2		4	4	1	4	4	2		10	1	4	4	4	5	3	3	2	4
3	2		2		2		4	4	4	4	4	1	4	10	1	4	3	4	4	3	4	2	3
3	2	3	1	4	2		4	4	4	4	4	1	4	10	1	3	4	4	2	2	6	2	3
3	2		2		2		3	3	3	3	3	1	2	8	1	2	2	3	3	3	6	1	4
3	2		2		2		4	4	4	4	4	2		10	1	2	3	4	4	4	6	1	4
3	2		2		2		4	4	1	4	4	2		8	2		4	4	1	1	3	1	4
3	2		1	4	2		4	4	4	4	4	2		10	1	4	4	4	2	2	7	2	4
3	2		2		2		4	4	4	4	4	2		10	1	4	4	4	2	1	5	1	4
3	2		2		2		4	4	4	4	4	1	3	10	1	1	3	4	4	4	5	2	3
3	2		2		2		4	4	3	4	2	2		9	1	3	4	4	3	3	2	1	3
3	2		1		2		4	4	4	4	4	1	4	10	1	3	4	4	4	4	6	1	2
3	2		1	4	1	4	4	4	4	4	4	1	4	10	1	3	4	4	4	2	6	2	2
3	2		1		2		4	4	3	4	3	1	2	8	1	3	4	4	3	4	5	1	4
3	1	2	1	3	1	3	4	4	4	4	4	1	4	10	1	3	4	4	5	4	3	2	3
3	2		1	4	2		4	4	4	3	3	1		9	1	3	3	3	4	4	3	2	3
3	2		2		2		4	4	4	4	4	1	1	10	1	1	3	3	4	4	4	2	4
3	2		1	4	2		4	4	4	4	4	1	4	10	1	4	4	4	4	4	6	1	4
3	2		2		2		4	4	4	4	3	1	4	9	1	3	4	4	4	4	4	1	2
3	2	1	1	3	2		3	3	3	3	3	1	3	10	1	3	3	3	4	5	6	2	2
3	2		2		1	4	4	4	3	4	4	1	4	9	1	4	4	4	3	2	5	2	4
3	1	4	2		2		4	4	4	4	4	1	4	10	1	4	4	4	3	4	3	1	4
3	2		2		2	4	4	4	4	4	3	1	4	9	1	4	4	4	5	3	3	1	4
3	2	4	2		2		3	3	3	3	3	1	3	8	1	3	3	3	3	3	5	1	4
3			1	4	2		4	3	4	3	3	1	3	8	1	3	3	3	4	4	5	1	4
5	2		1	4	2		4	4	3	4	4	1		8	1	3	3	4	4	4	6	2	2
5	2		1	3	2		4	4	1	4	4	2		9	1	4	3	4	4	4	5	1	3
5	2		2		2		3	3	3	3	3	2		10	2	3	3	3	5	4	2	1	3
5	2		2		1	4	4	4	4	4	4	1	4	8	2		4	4	3	3	5	1	4
5	2		2		2		4	4	4	4	4	1	4	10	2		3	3	4	4	3	1	2
5	2		1	2	2		4	4	3	4	4	1	3	7	2	1	4	4	4	4	3	1	4
5	2		1	4	2		4	4	4	4	4	1	4	10	1	4	4	4	2	1	6	2	3
5	2		1		1		4	4	4	4	4	1	4	10	1		3	3	4	4	5	2	2
5	2	1	1	4	1	4	4	4	4	4	4	1	4	10	1	4	4	4	1	3	6	2	1
5	2		1	3	1	3	4	4	4	4	4	1	4	10	1	4	4	4	4	4	5	1	4
5	1	3	2		2		4	4	4	3	4	2		7	1	2	2	2	4	3	2	2	4
5	1	4	1	4	2		4	4	4	4	4	1	4	8	1	3	4	4	4	4	2	1	2
5	1	4								4	4	1	4	10	1	4	4	4	4	4	7	1	4
5	1	4	1	4	2		4	4	4	4	3	1	4	10	1	4	4	4	1	2	7	2	3
5	2		1	3	2		4	4	4	3	3	1	3	10	1	3	3	3	4	4	6	1	4
5	2		1	4	2		4	4	4	3	3	1	1	9	1	2	4	4	4	3	7	2	4
5	1	3	2		2		4	4	3	4	4	2		10	1	4	4	4	4	3	2	1	3
5	1	4		1	1	2	4	4	4	4	4	1	4	10	1	3	4	4	2	2	7	2	3
5	1	4	1	4	2		4	4	4	4	4	1	1	10	1	1			2	2	6	2	2
5	1	4	1	4	2		4	4	4	4	4	1	4	10	1	4	4	4	4	2	7	2	2
5	2		1	4	2		3	3	4	3	3	1	3	8	1	4	3	3	3	3	6	1	2
5	1	4	2		2		4	4	4	4	4	1	1	10	2		4	4	3	3	6	1	3
5	2		2		2		4	4	3	4	4	2		8	1	3	3	4	4	4	2	2	4
5	1	4	2		1	4	4	4	3	4	3	1	4	9	1	4	3	3	5	4	3	2	3
5	2		1	4	2		4	4	4	4	4	1	4	10	1	3	4	4	3	3	6	1	4
5	2		1	3	1	3	4	4	4	4	4	1	3	9	1	4	4	4	4	3	3	1	2
5	1	1	2	1	2	1	3	3	3	2	2	2	1	6	1	1	2	3	4	3	3	1	4
5	2	1	1	1	2	1	3	3	1	3	1	2		5	1	1	1	3	4	3	7	1	2
5																	4	4	4	3	5	2	2
5	2		1	4	2		3	3	4	3	3	1	1	8	1	1	3	4	4	4	6	1	2
5	2		1	4	2		4	4	4	4	4	1	4	10	1	4	4	4	2	2	6	1	2
5	2		1	4	2	3	2	2	3	3	2	1	3	7	1	4	3	4	4	4	5	2	2
5	1	4	1	4	2		4	4	4	4	4	1	4	10	1	4	4	4	5	5	7	2	1
5	2		2		2		3	3	1	3	3	2		7	1	1	2	3	4	3	4	1	3
5	1	4	2		1	4	4	4	4	4	4	2		10	2		4	4	4	2	7	1	4
5	1	3	2		2		4	4	3	3	3	2		9	1	4	3	3	5	4	3	2	2
5	2		2		1	4	3	3	3	3	3	1	4	9	1	4	3	4	2	4	6	1	4
5	1	3	1	4	1	4	4	4	4	4	4	1	4	10	1	4	4	4	4	3	7	2	3
5	2		1	2	2	1	2	2	3	2	2	1	2	5	1	1	3	3	5	4	7	2	2
5	1	2	1	2	1	2	3	3	3	4	3	1	3	10	1	2	3	3	4	4	5	1	2
5	1	4	1		1		2	2	2	3	3	1	2	6	1	3	4	4	4	5	3	2	3
5	1	1	1	1	1	1	1	4	3	4	4	1	3	10	1	3	3	3	4	4	5	1	4
5	1	4	1	4	1	4	4	4	4	4	4	1	4	10	1	4	4	4	3	3	6	1	2
5	2		1	4	2	4	4	4	4	4	4	1	4	10	1	4	4	4	4	3	6	2	1
5	1	4	1	4	2		4	4	4	4	4	1	4	10	1	1	4	4	4	2	7	2	3
5	1	4	1	4	2		4	4	3	3	4	1	4	9	1	4	3	3	2	2	6	2	2
5	2		1	4	2		4	4	4	3	3	1	4	8	1	4	4	4	4	4	5	1	4
5			1	4															5	5	7	2	2
5	2		2		2		4	4	4			2			2		4	4	3	3	4	1	2
5	2	3	1	3	2		3	4	3	3	4	1	1	8	1	3	3	4	4	4	5	2	2
5	2		1	4	2		4	4	4	4	4	1		10	1	1	4	4	3	2	7	2	2
5	2		1	4	2		3	4	4	4	3	1	3	9	1	4	4	4	4	4	7	2	2
5	2		1	4	2		4	4	4	4	4	1	4	10	1	2	4	4	4	2	7	1	4
5	2		1	4	2		4	3	3	3	3	1	3	7	1	3	3	3	3	4	7	2	2
5	1	3	1	3	2		4	4	3	4	4	1	3	10	1	2	3	4	4	4	5	1	2
5	1	4	1	4	2		4	4	4	4	4	1	4	10	1	3	4	4	4	2	7	2	2
5	2		1		2		4	4	3	3	3	1	1	10	1	3	3	3	4	4	7	2	3
5	2		1		2		4	4	2	4	4	1	4	10	1	4	4	4	2	2	5	1	2
5	2		2		2		4	4	4	4	4	1	3	7	2		3	3	3	2	6	2	3
5	1	4	1	4	2		3	3	3	3	3	2		8	1	3	4	4	3	3	7	2	3
5	1	4	1	4	1	4	4	4	4	4	4	1	4	10	1	4	4	4	4	4	7	1	4
5	2		1	4	2		2	2	2	2	3	2		4	1	1	2	3	4	4	5	2	4
5	2		2		2		3	3	2	4	4	1	4	10	2		3	3	4	4	4	1	4
5	1	4	1	4	1	3	4	4	4	4	4	1	3	10	1	3
5	1	3	1	4	1	3	4	4	4	3	3	1	3	9	1	4	3	3	5	4	6	2	2
5	2		2		2		2	3	3	3	3	2		8	2		3	3	3	3	1	1	4
5	2		2		2		4	4	4	4	4	1	3	9	1	3	2	3	4	2	6	1	4
5	1	2	1	2	1	4	4	4	4	4	4	1	4	10	1	4	4	4	4	4	6	2	3
9	1		1	4			4	4	4	3	4	1	3	9	1		3	4	4	4	6	2	3
9	2		1	4	2		4	4	4	4	4	1		10	1	4	4	4	4	4	7	2	1
9	1	4	1	4		4	4	4	4	4	4	1	4	10	1	4	4	4	3	4	6	2	2
9	1	4	2		2	4	4	4	4	4	4	1	4	10	1	4	4	4	3	2	5	2	2
9	1	4	2		1	4	4	4	4	4	4	1	4	9	1	4	4	4	2	2	4	2	2
9	2		1	4	2	4	4	4	4	4	4	1	4	10	1	4	4	4	2	2	5	2	2
9	1	3	1	4	2		4	4	4	4	4	1	4	10	1	4	4	4	4	4	4	1	3
9	2		1	4	2		4	4	3	3	3	1	4	10	1	1	3	3	4	3	5	2	2
9	1	4	1	4		4	4	4	4	4	4	1	4	10	1	4	4	4	2	1	6	2	1
9	2		1	4	1	4	4	4	4	4	4	2		8	2		4	4	4	3	4	1	2
9	2		1	4	2		4	4	3	4	4	2		9	2		4	4	3	3	3	1	2
9	2		1	4	2		3	3	3	1	3	1	3	5	1	1	3	4	3	4	7	1	2
9	1	4	1	4	2		4	4	4	4	3	2		10	1	4	3	4	4	3	6	1	2
9	1	4	1	4	2		4	4	4	4	4	1	4	10	1	4	4	4	4	4	6	2	2
9	2		1		2		4	4	4	4	4	1	4	10	1	4	4	4	3	3	5	2	3
9	1	4	2		2		4	4	3	4	4	2		8	1	4	4	4	3	4	4	2	2
9	1	4	1	4	1	4	4	4	4	4	4	1	4	10	1	4	4	4	3	3	7	2	2
9	2		1	4	2		4	4	3	4	4	1	3	10	1	2	3	4	3	3	5	1	3
9	1	2	2		1	4	4	4	3	3	4	2		8	1	2	2	2	4	5	5	2	4
9	1	4	1	4	1	4	4	4	3	4	4	1	4	8	1	3	3	3	4	4	6	1	3
9	1	4	2		2		4	4	1	4	4	2		9	1	3	3	3	4	3	4	1	4
9	2		1	4	2		4	4	4	4	4	1	4	10	1	4	4	4	3	3	4	1	4
9	1	4	2		2			4	4	4	4	1	4	10	1	4	4	4	5	4	5	2	2
9	2		2		2		4	4	4	4	4	1			1		4	4	4	4	6	1	4
9	2		1	4	2		4	4	4	4	4	1	4	10	1	3	4	4	4	4	4	1	3
9	2		1	4	2		3	3	3	3	3	1	3	9	1	3	4	4	2	2	6	1	2
9	2	4	1	4	2		4	4	4	4	4	1	4	10	1	4	4	4	4	4	4	1	2
9	2		1	4	2		3	3	3	3	3	1	4	6	1	4	3	4	5	5	1	2	4
9	2		1	4	2		4	4	2	4	4	1	4	10	1	4	4	4	4	4	4	1	2
9	2		1	2	1	2	3	3	3	4	3	1	3	7	1	3	4	4	4	4	3	1	4
9	2		2		1	3	4	3	4	4	3	1	4	9	1	4	3	3	2	4	5	2	2
9	2	3	1	2	1	2	2	2	2	2	3	1	2	8	1	4	2	3	4	4	5	1	1
9	2		1	4	2		4	4	4	4	4	1	4	10	1	1	4	4	4	5	5	1	2
9	2		1	4	1	4	4	4	4	4	4	1	4	10	1	4	3	4	2	2	4	1	3
9	1	4	2		1		3	4	3	4	3	2		9	1	4	4	4	4	4	4	2	2
9	2		2		2		4	4	3	4	4	2		10	1	3	3	4	4	2	3	2	3
9	2		2		2		3	4	3	4	3	1		8	1	2	3	3	3	4	7	1	4
9	2	1	1	4	2	1	4	4	4	4	4	1	4	10	1	4	4	4	3	3	7	1	4
9	2		2		1	4	4	4	4	4	4	2		8	1	4	4	4	4	5	5	2	2
9	2		1	4	2	4	4	4	4	4	4	1	4	10	1	4	4	4	3	2	6	2	2
9	1	4	1	4	1	4	4	4	4	4	4	1	4	10	1	4	4	4	4	4	7	1	1
9	1	4	1	4	1	4	4	4	4	4	4	1	4	10	1	4	4	4	4	4	5	2	3
9	2		1	4	2		4	4	4	4	4	1	4	10	1	4	4	4	4	4	7	2	1
9	1	4	2		2		4	4	4	4	4	1	4	10	1	3	4	4	4	4	5	2	2
9	1	1	1	4	1	4	4	4	4	4	4	1	4	10	1	4	4	4	2	2	5	2	2
9	1	3	1	4	1	4	4	4	3	4	4	1	4	10	1	4	3	3	3	3	4	1	2
9	2		1	4	2		4	4	3	4	4	1	4	10	1	4	4	4	4	3	6	2	2
9	2	1	1	4			4	4	4	4	4	1		10	1	4	4	4	4	4	7	2	2
9	2		2		2		4	4	4	4	4	1	4	10	1	3	4	4	2	1		2	1
9	1	4	1	4	2	4	4	3	4	4	2	1	1	0			4	4	3	4	7	2	2
9	2	4	1	4	2		4	4	4	4	3	1	4	10	1	4	4	4	4	4	6	1	1
9	2		1	4	2		4	4	3	4	4	1	4	10	1	4	4	4	3	3	6	2	1
9	2		1	4	2		4	4	4	4	4	1	4	10	1	4	4	4	4	4	6	2	4
9	2	4	1	4	1	4	4	4	4	4	4	1	3	10	1	3	4	4	3	4	7	1	2
9	2		1	4	2		4	4	4	4	4	1	4	10	1	2	3	3	4	4	6	2	3
9	2		1	4	2		4	4	4	4	4	1	4	10	1	4	4	4	4	2	6	2	3
9	2		1	4	2		4	4	4	4	4	1	4	9	1	4	4	4	4	4	5	1	3
9	2		2		1	4	4	4	4	4	4	2		10	1	4	4	4	2	2	1	1	2
9	2	4	1	4	1	4	4	4	4	4	4	1	4	10	1	4	4	4	4	4	6	1	3
9	2		1	4	1	4		4	4	4	4	1	4		1	4	4	4	4	3	6	1	4
9	2		2		2		4	4	3	3	4	1	3	8	1	4	4	4	4	4	4	2	2
9	2	3	1	3	2		4	3	3	3	3	1	3	9	1	4	4	4	3	4	2	2	2
9			2		2			4			4	2	1	8	1		3	4	4	4	7	2	2
9	1	4	1	4	2		4	4	4	4	4	1	4	10	1	3	3	3	4	4	5	2	3
9	2		2		1	4	4	4	4	4	4	1	4	9	1	4	4	4	2	2	3	2	2
9	2		2		2		4	4	4	4	4	2		10	1	4	4	4	4	4	5	2	2
9	1	4	1	4	2		4	4	4	4	4	2		10	1	4	4	4	2	2	3	1	4
9	1	4	1	4	2	4	4	4	4	4	4	1	4	10	1	4	4	4	3	3	7	2	1
9	2		1	4	2	4	4	4	4	4	4	1	4	8	1	1	3	3	3	3	6	2	2
19	1	4	1	4	1	4	4	4	4	4	4	2		10	1	4	2	2	3	3	5	1	4
19	1	4	1	4	1	4	4	4	4	4	4	2		10	1	4	4	4	1	1	3	1	4
19	2		2	4	1	4	3	3	3	3	3	2		8	1	4	3	4	3	2	5	1	3
19	1	4	1	4	1	4	4	4	4	4	4	1	4	10	1	4	4	4	4	4	5	1	4
19	2		1	3	2		4	4	4	4	3	1	4	10	1	4	4	4	5	4	7	2	2
19	1		1		1	4	4	4	4	4	4	1	4	10	1	4	4	4	4	3	7	2	2
19	2		1	3	2		4	3	2	4	3	2		8	1	4	1	1	3	4	3	1	3
19	2		2		2		4	4	4	4	4	2		10	1	4	4	4	4	4	7	2	2
19	2		1	1	1	2	4	4	4	4	3	1	4	10	1	4	3	4	2	2	7	1	4
19	2		2		2		2	3	2	4	2	2		7	1	4	4	4	1	3	2	2	4
19	1	3	2	1	2		3	3	3	3	3	2		7	1	3	3	3	4	4	4	1	4
19	2		2		2		4	3									4	4	4	4	6	2	2
19	2		2		2		4	4	4	4	4	1	4	10	1	4	4	4	3	4	6	2	2
19	2		2	3	2		4	4	4	4	4	2		10	1	4	4	4	4	4	4	1	4
19	2		2		2		4	4	4	4	4	1	4	10	1	3	4	4	4	4	5	2	4
19	2		2		2		4	4	4	4	4	1	4	10	1	3	4	4	4	4	6	2	3
19	2		2		2		3	3	3	3	2	1		8	1		4	4	2	2	6	2	2
19	2		2		2		4	4	4
19	2		2		2		3	3	3	3	3	2		7	1	3	3	3	4	4	4	2	2
19	2		2		2		4	4	1	1	1	2		5	1	3	3	3	4	4	7	1	4
19	2		2		2		4	4	4	4	4	2		10	1	1	3	3	2	2	3	2	4
19	2		2		2		4	4	4	4	4	2		10	1	2	4	4	4	3	2	2	2
19	2		1	4	2		4	4	2	4	3	1	4	10	1	4	4	4	4	3	7	2	1
19	1	4	2		2		3	3	3	3	3	2		8	1	3	3	3	3	3	3	2	3
19	2		2		2	2	4	4	4	4	4	2		10	1	4	4	4	2	2	5	1	2
19	2		2		2		3	3	3	3	3	2		9	1	2	4	4	4	4	5	2	2
19	2		2		2		3	3	3	4	3	2		7	1	4	4	4	5	4	1	2	4
19	2		2		2		3	3	3	3	3	2		7	1	3	3	3	3	3	5	2	3
19	1	4	1	4	2		4	4	4	4	4	2		10	1	3	4	4	3	3	6	2	2
19	2	2	2	1	2	1	3	1	3	3	3	2	3	10	1	3	3	3	3	4	4	2	2
19	2		2	4	2	3	3	4	4	4	3	2		8	2		3	3	2	3	3	2	3
19	2		2		1	4	4	4	4	4	4	2		10	1	4	4	4	2	2	2	1	4
19	2		1	4	2		4	4	4	3	3	2		10	1	4	4	4	4	4	6	2	2
19	2		1	4	1		3	3	4	4	4	1	3	9	1	2	3	4	3	2	7	1	2
19	2		2		2		4	4	4	4	4	2		9	1	3	3	3	4	4	3	2	4
19	2		2	4	2		1	1	1	3	3	2		8	2		1	2	4	5	4	2	4
19	2		2		2		4	4	4	4	3	1	4	9	1	4	3	3	5	5	7	1	1
19	1	4	1		2		3	3	3	3	3	2		8	2	1	3	3	3	3	4	2	3
19	2		2	2	1	1	3	3	4	3	3	2	1	10	1	2	2		3	3	4	2	2
19	2		2		2		4	4	3	4	4	2		10	1	4	4	4	3	4	7	1	1
19	1	4	2		2		4	4	4	4	4	2		10	2	4	4	4	2	1	4	1	2
19	2		2		2		4	4	4	4	4	1	4	10	1	4	4	4	3	3	7	2	1
19	2		2		2		4	4	4	4	4	1	4	8	1	4	4	4	4	4	7	2	2
19	2		2		2		4	4	4	4	4	1	4	5	1	4	4	4	1	1	7	2	1
19	1	2	2		2		4	4	3	3	3	2		10	2		4	4	2	2	3	2	3
19	2		2		2		4	4	4	4	4	2		8	1	4	4	4	3	2	2	2	4
19	2		2		2		4	4	4	4	4	1	4	10	1	4	4	4	1	2	7	1	1
19	2	1	2	1	2	1	4	2	4	4	4	2		10	1	4	4	4	4	4	7	2	2
19	2		2		2		4	4	4	4	4	2		10	1	4	4	4	2	2	6	1	4
19	2		2			4	3	4	4	4	3	2		9	1	3	4	4	4	4	4	2	4
19	2		2		2		3	4	2	2	2	2		5	1	2	4	3	4	4	5	2	2
19	2		2		2		2	4	4	4	4	1	4	10	1	4	4	4	4	4	6	1	4
19	2		2		2	3	3	4	4	4	4	2		8	1	4	4	4	4	4	7	1	3
19	2		1	4	1	4	3	4	4	4	4	2		8	1	4	4	4	2	2	2	1	4
19	1	3	1	3	2		3	3	3	3	3	2		9	1	3	3	3	4	4	3	2	3
19	2		1	4	1	3	4	4	4	4	4	1	3	10	1	3	3	4	3	3	5	2	2
19	1	4	2		2		4	4	4	4	4	2		8	1	2	4	4	4	4	5	1	4
19	2		2		2		4	4	4	4	4	2		10	1	3	4	4	4	4	4	2	2
19	2		2		2		3	3	3	3	3	2		7	1	3	3	3	4	4	3	1	4
19	1	4	1	4	1	3	4	4	4	3	3	1	3	9	1	4	4	4	4	4	5	2	2
19	1	3	2		2		4	4	4	3	3	2		8	1	3	3	3	4	4	2	2	4
19	2		2		2		4	4	3	3	3	2		8	1		3	4	2	2	2	1	4
19	2		2		2		4	4	3	4	3	2		9	1	3	4	4	2	2	4	2	2
19	2		2		2		3	3	3	3	3	1	3	9	1	3	3	3	3	3	7	2	2
19	2		2		2		4	4	2	3	3	2		8	1	2	3	4	2	3	5	2	2
15	2		2		1		3	3	3	3	3	2		7	1	2	2	3	4	5	3	2	3
15	2		2		2		3	3	4	4	4	2		10	1		3	3	4	4	2	2	4
15	2		1	3	2		3	3	1	3	3	1	3	8	1	4	3	3	3	3	3	1	4
15	1	4	1	4	1	4	4	4	4	4	4	1	4	10	1	4	4	4	4	4	5	2	3
15	2		1	4	2		4	4	4	4	4	2		10	1	4	4	4	2	2	2	1	4
15	2		2		2		4	4	3	2	3	2		9	1	2	2	3	5	5	3	2	3
15	2		2		2		3	4	3	4	4	2		9	1	4	4	4	3	2	3	2	4
15	2		1		2		4	4	4	4	4	1	4	10	1	4	4	4	3	3	4	1	4
15	2		1	3	2		4	4	4	4	4	1	4	10	1	3	3	3	3	3	3	2	4
15	2		1	4	2		4	4	4	4	4	1	4	9	1	4	4	4	5	4	4	1	2
15	2		2		2		3	3	3	3	3	2		7	1	3	3	3	2	2	5	1	2
15	1	4	2		2			4	4	4	4	2		9	1	4	4	4	5	5	3	1	3
15	1	4	2		2		4	4	3	4	4	2		9	1	4	3	4	3	5	2	2	4
15	2		2		1	3	3	3	3	3	3	2		7	1		3	3	3	4	4	2	3
15	1	4	2		2		4	4	4	4	4	1		10	1	4	4	4	4	5	2	2	4
15	2		2		2		4	4	4	4	4	1	4	8	1	4	4	4	4	4	2	1	4
15	2		1	2	1	3	3	3	4	3	3	1	4	8	1	4	3	4	5	3	4	1	2
15	2		1	4	2		4	4	4	4	3	2		8	1	3	3	4	4	3	3	1	4
15	1	4	2		2		4	4	4	4	4	1	4	10	1	4	4	4	5	4	2	2	4
15	2		2		2		4	4	1	4	4	2		10	2		4	4	3	3	4	2	2
15	2		2		2		4	4	4	4	4	1	4	10	1	1	4	4	3	3	7	2	2
15	2		2		1	4	4	4	4	4	4	1	4	8	1	4	3	3	4	3	5	1	2
15	1	3	2		2		4	4	4	4	3	1	4	7	1	4	4	4	3	4	4	1	4
15	2		2		1	3		3	2	3	2	1	2	6	1	3	3	3	3	4	3	2	3
15	1	3	2		2		3	3	4	4	2	2		10	1	3	3	4	3	2	2	1	4
15	2		2		2		4	4	4	4	4	2		10	1	4	4	4	2	2	2	1	4
15	2		2		2		3	3	3	3	2	2		8	1	2	3	3	3	3	3	2	4
15	1	4	2		2		3	4	3	3	3	2		7	1	3	3	3	4	3	3	2	4
15	1	3	2		1	3	4	3	3	4	3	1	3	9	1	4	3	3	4	5	2	2	2
15	2		2		2		4	4	3	4	4	2		8	1	3	3	3	3	3	2	1	2
15	1	4	1	4	2		4	4	4	4	4	2		10	1	4	4	4	3	4	3	1	2
15	1	1	2		2		4	3	4	4	4	2		9	1	4	3	4	4	4	4	1	4
15	1	3	1		2		3	3	3	3	4	1	4	8	1	4	4	3	5	5	3	2	3
15	2		1		2		4	4	4	4	4	2		10	1	4	3	4	3	3	2	2	4
15	2		2		2		4	4	3	4	4	2		10	1	4	3	3	5	5	3	2	4
15	2		2		1	4	4	4	2	4	4	1	3	10	1	4	4	4	4	4	3	1	3
15	2		2		2		4	4	3	4	4	2		10	1	4	4	4	3	3	5	2	3
15	2		2		2		3	4	3	4	4	2		8	1	4	3	4	4	4	5	2	3
15	1	3	2		1	4	4	4	4										1	1	4	1	4
15	2		2		2		3	3	3	3	4	2		8	1	3	4	4	3	3	3	2	4
15	2		2		1	3	3	3	2	2	2	1	3	4	1	2	3	3	4	3	4	1	4
15	2		1	4	2		3	3	4	3	3	1	4	9	1	3	4	3	3	3	6	1	3
15	1	4	1	4	2		4	4	4	4	4	2		8	1		4	4	4	4	4	1	2
15	2		2		2	3	4	4	4	4	4	2		9	1	3	4	4	4	4	3	2	4
15	1	3	2		2		4	3	4	4	4	2		10	1	4	4	4	3	3	2	2	4
15	2		2		2		4	4	3	3	4	2		9	1		3	4	4	4	6	1	3
15	2		2		1	3	3	3	3	4	3	2		8	1	2	4	3	5	2	2	2	2
15	1	4	1	2	2		4	4	4	4	4	1	3	10	1	1	4	4	4	4	4	2	4
15	2		2		2		4	4	4	4	4	2		10	1	4	4	4	5	3	2	1	2
15	2		1	3	2	3	4	4	3	4	3	2		8	1	3	3	3	4	4	5	1	4
15	1	3	2		2	4	4	4	3	4	4	2		10	1	2	4	4	2	2	3	2	4
15	1	3	2		2	4	4	4	4	3	3	2		8	1	2	4	2	3	3	4	2	2
15	2		2		2	3	3	3	3	3	3	2		9	1	3	3	3	4	4	4		2
15	1		2	2	1	3	3	3	4	4	4	2		10	1	3	4	3	3	3	3	1	3
17	2		1	4	2		3	4	3	3	3	1	4	8	1	2	3	3	3	3	4	2	2
17	2		1	4	2		4	4	4	4	4	1	4	9	1	2	3	3	3	2	5	2	4
17	2		1	3	2		3	4	4	4	3	1	1	7	1	2	2	2	4	3	4	2	4
17	2		1	3	2		3	3	3
17	2		1	4	2		4	4	4	4	4	2		10	1	3	4	4	3	2	5	2	4
17	2		2		2		3	3	3	3	4	1	4	8	1	3	4	3	3	2	4	2	4
17	2		2		2		4	4	4	4	4	1	1	8	1	1	2	3	4	4	4	2	2
17	1	4	2		2		4	4	4	4	4	1	2	10	1	4	3	3	4	4	3	2	4
17	2		2		2		4	4		4	4	1	4	10	1	4	4	4	1	2	2	2	3
17	2		1	4	2		4	4	4	4	3	1	4	10	1	3	3	3	4	4	4	2	2
17	1	4	1	4	1	3	4	3	3	3	3	1	4	10	1	3	4	4	4	4	4	2	2
17	2		1	1	2		4	3	3	4	4	1	4	9	1	4	2	2	4	4	2	2	3
17	2		1	4	2		3	3	3	3	3	1	4	8	1	3	3	3	4	4	4	2	4
17	2		1	4	2		4	3	3	3	3	1		8	1	2	4	3	4	3	4	2	4
17	2	3	1	3	1	1	2	1	1	2	1	1	2	3	2		2	1	3	3	3	2	4
17	2		2		2		4	4	4	4	4	2		10	1	4	4	4	3	2	2	2	3
17	2		1	4	2		4	4	4	4	4	1	4	10	1	3	3	3	4	4	3		4
17	2		2		2		4	4	3	4	4	2		10	2		3	3	4	4	1	2	4
17	1	3	1	3	2		4	4	4								4	4	4	4	4	2	3
17	2		1	4	2		4	4	4	4	4	2		8	1	4	1	2	3	4	4	2	3
17	2		1	4	1	4	4	4	4	4	4	1	4	9	2		3	4	3	3	1	2	3
17	1	4	1	4	1	3	4	4	4	4	3	1	3	10	1	3	3	4	4	4	4	2	3
17	1	2	1		1	4	4	4	4	4	4	1	4	10	1	4	4	4	4	4	5	2	2
17	2		2		2		3	3	4	3	3	1	3	9	1	2	3	4	4	4	4	2	4
17	1	4	1	4	2		4	4	4	4	4	1	2	8	1	2	3	4	3	3	4	2	3
17	2		2		2	4	4	4		4	4	1	4		1	4			5	5	3	2	4
17	2		1	4	2		3	3	3	3	3	1	3	8	1	4	3	3	5	4	2	2	4
17	2		2		2		4	4	4	4	4	2		8	2		3	3	3	2	2	2	3
17	1	3	1	2			2	2	3	2	2	1	2	5	1	2	2	2	4	4	6	2	3
17	2		1	4	2		4	4	4	4	4	1	4	9	1	3	3	4	4	4	2	2	4
17	1	4	2		2		4	4	4	3	4	2		10	1	4	4	4	3	1	3	2	2
17	2		1	4	2		3	2	2	1	2	1	2	3	1	1
17	1	2	1	3	1	4	4	4	4	4	4	1	4	10	1	4	2	2	4	4	4	2	4
17	1	4	1	4	2		4	3	2	3	3	1	1	8	1	1	2	3	4	4	6	2	3
17	2		2		2		4	4	4	4	3	1	4	9	1	4	3	3	3	4	4	2	4
17	2		2		2		3	3	3	3	3	1	3	7	1	1	2	2	4	4	4	2	3
17	2		1	2	2		3	3	3	3	3	1	1	8	1	4	3	3	3	3	4	2	4
17	2		2		2		3	3	3	2	3	1	2	7	1	2	2	2	3	3	2	2	3
17	2		2		2		3	2	3	3	3	1	3	8	1	4	2	3	2	3	4	2	4
17	2		2		2		3	3	3	3	3	2		8	1	4	3	3	4	4	5	2
17	2		1		2		4	4	4	4	4	1	1	8	1		3	4	4	4	6	2	4
17	2		1	4	2		4	4	4	4	4	1	4	10	1	4	4	4	4	3	7	2	2
17	2		1	4	2		3	2	3	2	2	1	4	7	1	4	3	3	3	3	5	2	4
17	1	4	1	4	1	4	4	4	4	4	3	1	4	9	1	4	3	3	4	5	6	2	2
17	1	3	1	3	2		3	3	3	3	2	1	3	7	1	1	2	3	5	3	3	2	3
17	2		1	4	2		3	3	3	3	3	1	4	8	1	3	3	3	4	4	4	2	4
17	1	3	1	3	1	4	4	4	4	4	4	1	4	10	1	4	2	2	4	4	4	2	4
17	1	3	2		1	4	4	4	4	3	4	1	4	10	1	2	3	2	4	4	4	2	3
17	1	4	1	4	1	4	4	4	4	4	4	1	4	10	1	4	4	4	4	4	5	2	1
17	2		2		2		3	3	3	3	3	1		7	1	2	3	3	4	4	3	2	4
17	2		2		2		3	3	4	3	3	1	3	10	2		3	3	4	4	4	2	2
17	1	4	2		1	4	4	4	3	3	3	1	4	8	1	2	3	4	4	4	2	2	3
17	1		2				4	4	4	4	3	1	4	10	1	4	4	4	3	4	6	2	1
17	2		2		1	2	3	3	3	3	2	2		7	1	1	3	2	1	2	3	2	2
17	2		1	2	2		3	4	3	4	3	1	4	6	1	4	3	3	4	4	5	2	3
17	2		2		2		4	4	4	4	4	1	4	10	1	4	4	4	3	3	6	2	1
17	2		2		1	4	4	4	4	4	4	1		9	2		3	3	2	2	1	2	4
17	1	4	2		2		4	4	4	4	4	1		8	1	4	4	4	4	4	1	2	4
17	2		2		2		4	4	3	3	3	1	1	7	1	4	2	2	2	2	4	2	3
17	1	3	2		2		2	1	1	1	1	1	1	2	1	3	2	2	1	1	2	2	4
17	2		1	3	2		3	3	3	3	3	1	3	7	1	3	3	2	3	3	5	2	4
17	2		1	3	2		3	3	3	2	2	1		8	1	2	2	2	4	4	3	2	4
17	2		1	4	2		3	3		3	3	1	2	5	1	2	3	3	4	4	3	2	4
17	2		2		2		3	2	3	3	2	1	4	7	1	4	3	3	5	4	4	2	2
17	1	4	2	4	1	4	4	4	4	4	4	1	4	10	1	4	4	4	4	3	3	2	4
17	2		1	3	1	3	4	4	1	4	4	2		10	2		4	4	3	3	6	2	3
17	2		2		2		4	4	4	4	4	1	4	10	1	4	4	4	5	4	3	2	4
17	2		2		2		4	4	4	4	4	1	4	10	1	4	4	4	2	2	3	2	2
18	2									4	3	1	4	10	2	1	4	4	4	4	7	1	2
18	2		2		2		4	4	3	4	4	2		8	2		3	4	2	2	2	1	4
18	2		1	3	2		3	3	2		2	1	2	4	1	2	2	2	4	4	5	2	4
18	2		1	4	1	3	3	3	4	4	4	1	3	10	1	4	2	2	4	4	1	2	4
18	2		2		2		4	4	4	4	4	2		9	1	4	4	4	4	3	2	1	3
18	2		2		2		4	3	3	4	4	2		10	2		4	4	4	4	4	2	2
18	2		2		2		4	4	4	4	4	1	4	8	2		4	2	3	3	1	2	3
18	2		2		2		4	4	3	4	4	2		9	2		3	4	4	3	4	2	3
18	2		2		2		4	4	4	4	4	1	4	10	1	3	3	3	5	4	5	2	2
18	1	4	2		2		3	4	1	4	3	2		8	1	3	3	3	5	2	2	2	4
18	2		2		1	4	4	3	3	4	4	1	4	10	1	4	3	4	3	3	4	2	4
18	2	1	2		2		4	4	1	4	4	2		10	1	4	4	4	5	4	3	1	2
18	2		2		2		4	4	4	4	4	1	3	10	1	4	4	4	5	3	2	2	2
18	2		2		2		4	4	4	4	4	2		10	1	4	4	4	4	4	4	2	3
18	2		1	3	2		4	4	4	4	4	1	4	10	1	4	3	3	3	3	7	2	2
18	2		1	4	2		4	4	4	4	4	1	4	9	1	4	4	3	4	3	3	2	2
18	2		2		2		4	4	4	4	4	2		10	1	4	4	4	3	3	4	2	2
18	2		1	3	1	4	4	4	4	4	4	1	4	10	1	4	4	4	3	3	2	2	4
18	2		2		1	3	4	4	4	4	4	1	4	10	2	4	4	4	4	3	4	2	4
18	2		2		2		4	3	3	3	3	2		10	1	3	3	3	4	4	4	1	2
18	1	2	2		2		3	3	2	3	2	2		6	1	3	3	3	3	3	3	2	3
18	2		2		2		3	3	2	2	2	1	2	5	2		4	4	3	3	2	2	4
18	2		2		1	3	3	4	3	3	3	2		10	1	3	3	3	4	4	3	2	3
18	2		2		2		4	4	4	4	4	1	4	8	2		4	3	2	4	5	2	2
18	2		2		2		4	4	3	4	4	2		9	1	3	3	3	3	2	1	2	2
18	2		1	3	2		4	3	2								3	3	4	4	4	2	4
18	1	3	2		1	4	4	4	4	4	4	1	4	9	1	1	3	3	4	4	5	2	4
18	2		2		2		4	4	4	4	4	1	3	9	2		2	2	5	5	4	2	2
18	2		2		2		4	4	3	4	4	2		9	2	1	4	4	4	4	2	1	4
18	2		1	4	2		1	4	4	4	4	1	4	10	1	4	3	4	4	4	3	2	2
18	2		2		2		3	3	4	3	3	2		8	1	4	4	4	4	4	4	1	3
18	2		2		2		4	4	4	4	4	2		10	1	4	3	4	4	1	3	2	4
18	2		2		1	4	4	4	4	4	4	1	4	10	1	4	3	3	4	2	3	2	2
18	2		1	4	2		4	4	4	4	3	1	2	10	1	4	4	4	3	2	6	2	3
18	2		2		2		4	4	4	4	4	2		5	1	4	4	4	5	4	2	1	4
18	2		2		1	4	4	4	3	4	4	1	1	10	1	4	3	3	4	4	4	2	4
18	1	4	1	4	1	4	4	4	4	4	4	1	4	10	1	4	4	4	4	3	4	1	3
18	2		1	4	2		3	3		4		1		10	1		3	3	4	4	7	2	2
18	2		2		2		4	4	4	4	4	1	4	10	1	4	4	4	4	4	3	2	4
18	2		2		2		3	3	3	3	3	1	3	6	1	3	3	3	4	4	2	1	4
18	1	4	1	4	1	4	4	3	3	4	3	1	4	9	1	4	4	4	3	3	7	1	1
18			1	4	1	4	4	4	4	4	4	1	1	10	1	4	4	4	3	3	6	2	2
18	2		2		1	4	4	4	4	4	4			10	1	4	4	4	4	4	4	2	2
18	2		1	4	2			4	4	4	4	1	4	10	1	3	3	3	3	3	7	1	4
18	2	4								4	4	1	4	10	1	4	4	4	4	3	6	2	3
18	2	3	1	4	2		4	4	4	4	4	1	2	10	1	2	3	4	3	4	5	2	3
18	2		2		2		4	3	3	4	3	1	3	9	1	2	2	3	4	4	7	1	4
18	2		2		2		4	4	2	4	4	1	4	9	1	4	4	4	4	4	2	1	4
18	2		2		2		4	4	4	4	4	2	4	10	2		4	4	5	4	4	2	2
18	1	4	1	4	1	4	4	4	4	4	4	1	4	10	1	4	4	4	4	4	7	2	2
18	1	4	1	4	1	4	4	4	4	4	4	1	4	10	1	4	4	4	4	4	7	2	1
18	1	4	1	4	1	4	4	4	4	4	4	1	4	10	1	4
18	2		2		2		4	4	4	4	4	1	4	10	1	2	2	2	4	4	5	2	4
18	1		2		2		4	4	3	4	4	1	4	10	1	4	4	4	5	5	6	2	2
18	2		1	4	2		4	4	4	4	4	1	4	10	1	4	3	2	4	4	4	2	3
18	1	4	1		2	4	4	4	4	4	4	1	4	10	1	3	4	4	4	4	6	2	3
18	2		1	4	2		4	4	4	4	4	1	3	10	1	4	3	3	4	4	4	2	2
18	1	3	2	3	2	3	3	3	4								3	3	4	5	5	2	3
18	1	4	1	4	2		4	4	4	4	4	1	4	10	1	4	4	4	4	3	6	2	4
18	1	2	1	2	2		3	4	3	3	3	1	3	7	1	2	3	2	5	5	5	2	3
18	1	3	1	3	2		4	4	4	4	4	2		10	1	4	4	4	4	4	2	2	4
18	1	4	1	4	1	4	4	4	4	4	4	1	4	10	1	4	4	4	3	3	5	2	4
18	1	3	1	3	1	3	4	4	4	4	4	1	3	10	1	4	3	3	4	4	4	2	2
18	1	4	1	4	2		4	4	4	4	4	1	3	10	1	4	3	4	4	3	6	2	2
18	2		2		2		3	3	3	4	3	1	3	8	1	4	3	3	3	2	6	2	4
18	2		2		2		4	4	4	4	4	2		10	1	4	4	4	5	4	3	1	2
20	2		2		2		4	4	4	4	4	2		10	1	4	4	4	2	2	2	1	4
20	1		2		2		4	4	4	4	4	2		10	1	4	4	4	2	2	1	2	2
20	2		2		2		4					2		7					2	1	2	2	3
20	2		2		2		4	4	3	4	4	2		9	1	4	4	4	4	3	2	1	3
20	2		2		2		4	4	4	4	4	2		10	1	4	4	4	4	1	1	2	4
20	1	4	2		2	4	4	4	4	4	4	2		10	1	4	4	4	5	3	3	1	3
20	2		2		2		4	4	1	4	4	2		9	1	1	4	4	2	2	3	2	2
20	2		2		2									8	1		4	4	5	4	3	1	4
20	2	1	2	1	2		1	1	1	1	1	2		10	2	2	1	1	1	1	3	1	1
20	2		2		2		4	4	4	4	4	2		8	2	4	4	4	3	3	2	1	4
20	1	4	2		2		4	4	4	4	4	1	4	10	1	4	4	4	2	2	5	2	4
20	2		2		2									5	2				4	4	3	1	1
20	2		2		1	4	4	4	4	4	4	2		9	1	4	4	4	3	3	2	2	4
20	2		2		2		3	3	3	3	3	2		7	1	3	3	3	4	5	2	1	4
20	1	4	2		2		4	4		4	4	2		8	1	4	4	4	4	4	2	2	4
20	1	4	2		2		4	3	3	3	3	2		7	1	4	4	4	4	3	1	2	4
20	2		2		2		3	3	3	3	3	2			1	3	3	4	4	4	1	2	3
20	1	4	2		1		4	4	4	4	4	2		5	1	3	2	2	5	4	2	2	4
20	1		2			2	4	4	4	4	4	2		10	2		4	4	5	3	4	1	2
20	2		2		2		4	4	2	4	4	2		9	1	4	4	4	2	2	2	2	4
20	1	3	2		2		3	3	3	3	3	1	3	8	1	3	3	3	5	5	2	2	4
20	2		2		2		4	4	4	4	4	2		10	2		4	4	5	5	3	1	2
20	1	3	2		2		4	3	2	3	3	1	1	10	1	2	3	3	4	4	5	2	4
20	2											2		9	1	3	3	3	5	4	5	2	4
20	1	2	2		2		3	3	3	3	3	2		9	1	2	1	3	4	2	3	2	4
20	2		2		1	4	4	4	3	4	4	2		9	1	3	3	4	2	2	2	2	4
20	2		2		2		4	4	4	4	4	2		10	2		4	4	4	2	3	1	4
20	2	4	2	4	2		4	4	4	4	4	2		9	1	1	4	4	4	5	2	2	4
20	1	4	2		2		4	3	4	4	4	2		9	1	4	4	4	3	2	4	2	3
20	1	4	2		2		4	4	4	4	4	2		10	1	4	4	4	5	5	2	2	3
20	2		2		2		4	4	4	4	4	2		8	1	4	4	4	1	1	1	2	3
20	2	4	2		1	4	4	4	4	4	4	2		10	1	4	4	4	4	3	2	2	4
20	2		2		2		4	4	3	4	4	2		7	1	4	4	4	4	4	2	2	4
20	2		2		2		4	4	3	4	4	2		10	1	4	4	4	2	1	2	1	4
20	2		2		2		4	4	4	4	4	2		8	1	4	4	4	3	2	2	2	4
20	1	4			2		4	4	4	4	4	2		10	1	4	4	4	2	1	2	2	2
20	2	1	2	4	2	4	4	4	4	4	4	2		10	1	4	4	4	4	4	2	1	4
20	2		2		2		4	4	1	4	4	1	4	10	2		4	4	4	3	1	2	4
20	2		2		2		4	4	4	4	4	2		8	1	4	4	4	4	4	3	1	4
20	2		2		2	4	4	4	4	4	4	1	1	8	1	4	4	4	4	3	2	2	4
20	2		2		2		4	4	1	4	4	1	4	8	1	4	4	4	5	4	2	1	3
20	2		2		2		4	4	2	4	4	2		8	1	4	4	4	4	2	2	1	2
20	1	4	2		2		2	2	1	2	3	1	1	6	1	4	3	3	2	2	2	2	4
20	2		2		2		4	4	3	4	3	2		9	1	2	3	3	4	4	2	2	4
20	2		2		2		4	4	4	4	4	2		10	1	4	4	4	5	4	2	1	2
20	1	4	2		2		4	4	4	3	4	1	4	8	1	4	3	4	4	4	2	2	4
20	1	4	2		1	4	4	4	4	4	4	2		10	1	4	4	3	3	3	3	2	3
20	1	4	2		1	4	4	4	3	4	4	2		8	1	3	3	3	5	4	1	2	4
20	2		2		2		3	3	3	4	3	2		8	1	1	3	3	3	4	3	2	4
20	2		2		2		4	4	1	4	4	2	1	10	2		4	4	4	4	2	2	4
20	2		2		2		4	4	4	4	4	2		8	1	4	3	3	3	3	2	2	4
20	2		2		2		4	4	4	4	4	2		10	1	4	4	4	2	2	2	1	4
20	2		2		2		4	4	3	4	4	2		9	1	4	4	4	5	5	1	2	4
20	2		2	4	2	4	4	4	4	4	4	2		10	1	4	4	4	4	1	2	1	4
20	1	4	2		2		4	4	3	4	4	2		7	1	2	3	3	4	4	5	1	4
20	1	4	2	4	2	4	4	4	4	4	4	2		10	2		4	4	3	2	2	2	4
20	2		2		2		4	4	3	4	4	2		9	1	4	4	4	3	2	2	2	4
20	2		2		2		4	4	4	4	4	2		10	1	4	4	4	4	4	1	1	4
20	1	4	2		2		4	4	3	4	4	2		8	1	3	3	3	4	2	2	2	3
20	1	4	1	4	1	4	4	4	4	4	4	2		8	1	4	4	4	4	4	2	1	4
20	1	4	2		2		4	4	1	4	4	1	4	8	1	3	2	4	2	2	2	1	4
11	1	4	2		2		4	4	3	4	4	2	3	8	1	3	3	4	5	5	3	1	2
11	2		1	1	1	1	1	1	1	4	4	1	4	6	1	1	4	4	5	5	4	1	4
11	2	4	2		2	1	3	3	1	2	3	2		5	1	3	3	4	2	1	1	1	4
11	2		2		2		2	3	2	2	2	2		8	1	2	2	2	4	4	4	2	2
11	1	4	2		2		4	4	4	4	3	2		9	1	3	4	3	4	3	4	1	4
11	2		2		1	3	4	4	3	3	4	2	3	9	1	4	3	3	4	4	5	2	4
11	1	4	2		2		4	4	4	4	4	2		10	1	4	4	4	5	2	5	1	3
11	1	3	2		1	4	4	4	4	3	3	2		8	1	2	3	4	5	5	4	2	3
11	2	4	1	2	1	2	2	2	2	4	3	1	4	7	1	2	2	2	5	5	5	1	4
11	1	3	1	3	1	3	4	3	3	4	3	2		8	1	3	3	4	4	3	4	1	4
11	1	2	1	2	1	4	4	4	4	4	4	2		10	1	4	4	4	5	2	2	2	4
11	2		2		2	4	2	3	4	2	4	2		6	1	3	3	3	5	2	4	1	2
11	1	4	1	3	2	3	4	4	4	3	3	2	4	9	1	3	4	4	4	5	5	2	4
11	2		2	2	2		4	3	3	3	3	2	1	8	1	4	4	4	4	4	5	1	2
11	1	4	1	2	2		4	4	4	3	3	2		8	1	3	3	4	4	4	4	2	4
11	2	2	2	3	2	3	2	2	2	2	2	2	2	4	1	2	2	2	5	5	6	1	1
11	1	3	1	2	2	3	4	4	3	3	3	2		8	1	2	4	3	4	4	3	2	3
11	2		2		2		4	4	4	4	4	2		10	1	4	4	4	5	2	2	2	4
11	1	3	2		2		3	4	3	4	4	2		10	1	3	4	4	3	3	4	1	2
11	2		2		2		3	3	3	3	3	2		8	1	3	3	3	4	4	2	2	4
11	1	4	2		2		4	4	4	4	4	2		10	1	4	4	4	4	4	1	1	4
11	2		2		2		3	2	4	4	2	2		9	1	2	3	3	5	4	3	1	4
11	1	4	1	1	1	3	3	4	2	4	1	2		6	1	3	3	2	4	4	5	1	2
11	1	4	1	3	1	3	3	4	3	3	4	2	3	10	1	3	3	2	3	3	4	2	2
11	2	3	2	4	1	3	3	3	2	3	3	2		7	1	3	2	3	5	5	3	1	4
11	1	4	1	4	2		4	4	3	4	2	2		8	1	2	4	2	5	2	7	2	1
11	2		1	2	2		2	3	4	4	4	2		6	1	3	4	4	4	3	2	1	2
11	1	4	2		1	3	4	4	4	4	4	2		10	1	4	4	4	5	4	1	2	4
11	2		2		2		2	2	2	2	2	2		5	1	2	2	2	4	5	6	1	1
11	1	4	2		2	4	3	2	4	4	2	2		8	1	3	3	3	4	4	3	2	4
11	1	3	1	2	1	3	3	4	4	4	2	2		8	1	3	4	4	5	3	5	1	4
11	2		2		2		2	2	2	3	1	2		7	1	3	2	2	5	5	7	1	2
11	2		2		1	4	4	4	4	4	4	2		10	1	4	4	4	4	3	5	2	4
11	1	4	1	3	2		4	3	4	4	4	2		10	1	2	3	3	5	3	3	2	2
11	1	4	2		2	4	4	4	4	4	4	2		10	1	2	4	4	3	3	1	2	4
11	2		2		2		4	3	4	4	4	2		9	1	4	4	4	5	5	6	1	2
11	1	3	1	2	2		4	2	3	4	1	2		5	1	3	4	2	5	5	5	2	2
11	1	3	1	3	1	2	4	3	4	3	3	2		9	1	2	2	4	4	2	3	2	4
11	1	3	2	3	2	2	3	4	4	4	4	2		8	1	1	2	2	4	4	4	2	2
11	1	4	2		2	4	3	4	2	2	2	1	2	7	2	3	3	3	3	3	4	1	3
11	2		2		2		3	3	3	3	3	2		9	2		4	3	5	5	2	2	4
11	1	3	1	3	2		3	4	3	4	4	1	3	10	1	2	4	4	4	5	3	1	2
11	2		2		2		2	2	2	3	2	2		6	1	2	4	3	5	5	5	1	3
11	1	4	2	3	2	3	3	4	4	4	4	2	2	8	1	3	3	2	5	4	4	2	4
11	1	2	1	1	2		4	2	3	3	4	2		8	2	3	2	2	5	5	4	1	4
11	1	4	2		1	2	4	3	4	4	4	2		10	1	2	4	4	5	2	5	2	3
11	1	4	2		2	4	2	4	3	4	4	2		8	1	2	4	4	3	2	4	1	4
11	2	3	2	3	2	2	4	4	4	4	3	2	3	8	1	4	4	3	5	3	3	2	4
13	2		1	3	1	3	3	3	3	3	3	1	3	7	1	3	3	3	4	4	6	1	2
13	2		2	3	2		2	3	3	3	2	1	2	4	1	1	2	3	4	3	6	1	4
13	2		2		2		4	4	4	4	4	1	4	10	1	4	4	4	4	4	2	2	2
13	2		2		2		4	4	4	4	4	1	4	10	1	4	4	4	3	1	3	1	4
13	2		2		2		4	4	4	4	4	1	4	10	1	4	4	4	4	2	4	1	1
13	2		2		1	3	3	3	3	3	3			9	1	4	4	4	4	4	4	2	3
13	2		1	4	1	4	4	4	4	4	4	1	4	10	1	4	4	4	4	4	6	1	1
13	1		1	4	1	4	4	4	4	3	4	1	4	9	1	4	4	5	5	6	2	3
13	2		2		2		4	4	4	4	4	1	4	10	1	4	4	4	5	5	3	1	4
13	2		1	4	2		3	3	4	3	3	1	3	8	1	2	3	3	4	4	5	2	2
13	1	3	2		2		3	3	3	3	3	1	3	4	1	3	3	3	4	4	6	2	2
13	2		1	4	2		3	3	3	3	3	1	4	7	2		4	4	3	4	4	2	3
13	2		2		2		3	4	4	3	3	2		8	1	3	3	3	3	3	4	1	3
13	2		2		2		2	3	1	2	2	2		3	1	3	4	4	2	2	2	2	4
13	2		1	2	2		4	4	4	4	4	2		9	1	2	4	4	4	5	4	2	2
13	2		2		2		4	4	3	3	3	1	4	8	1	4	4	4	3	3	4	1	2
13	2		2		2		4	4	3	4	4	2		9	1		4	4	4	3	5	1	4
13	2		2		2		4	4	4	4	4	1	4	8	1	4	4	4	4	3	5	1	2
13	2		2		1	4	4	4	3	4	4	1	4	8	1	3	4	4	2	1	3	2	4
13	1		2		2		4	4	4	4	4	1	4	10	1	4	4	4	1	1	4	1	4
13	2		1	4	2		4	4	1	4	4	1	4	10	2		4	4	2	2	1	2	4
13	2		2		2		4	4	4	4	4	1		10	1	2		4	2	2	6	2	2
13	2	4	2		2		4	4	4	4	4	2		10	1	2	4	4	2	2	5	2	2
13	2		1	4	2		4	4	4	4	4	1	4	10	1	4	4	4	1	1	7	2	2
13	2		1	1	2		4	4	4	4	4	2		8	1	4	4	4	4	4	5	2	4
13	2		1	4	2		4	4	4	4	4	1	4	10	1	4	4	4	4	4	7	2	2
13	2		2		2		4	4	2	3	4	2		6	1	4	3	4	3	4	7	2	2
13	2	2		2		2		2	2	2	2	2		5	1		2	2	3	4	6	2	3
13	2		2		2		3	3	3	3	3	2		5	1	3	3	3	3	3	4	2	2
13	2					2		3	3	3	3	1	4	8	1	4	4	4	3	3	7	2	1
13	2		1	4	2		3	3	3	3	3	1	2	8	1	2	4	4	3	3	6	1	4
13	2		2		2		4	4	4	4	4	2		10	1	4	4	4	4	3	5	2	3
13	2		2		2		3	3	3	4	3	1	3	5	2		3	3	3	3	4	2	3
13	2		2		2		3	3	3	3	3	2		8	2		3	3	3	4	4	1	3
13	2		2		2		2	4	3	1	4	2		5	1	3	4	4	3	4	4	2	4
13	2		2		2		4	4	3	4	4	2		10	1	4	4	4	3	4	4	2	3
13	2		2		1	4	4	4	4	4	4	2		10	1	4	4	4	2	1	6	1	4
13	2		2		2		4	4	4	4	4	2		7	1	1	4	4	3	3	4	2	2
13	2		2		2		4	4	4	4	4	1	4	10	1	4	4	4	4	4	4	1	3
13	1		2		2		3	3	3	4	4	2		8	1		4	4	5	4	5	2	2
13	2		2		2		3	3	3	3	3	2		8	1	3	4	4	4	4	4	2	2
13	2		2		2		4	4	4	4	4	1	3	9	1		4	4	4	4	6	1	3
13	2		2		2		4	4	4	4	4	2		10	1	4	4	4	4	2	3	2	4
13	2		2		2		4	4	3	4	4	1	2	8	1	4	4	4	5	4	4	2	4
13	2		2		2		4	4	4	4	4	1	4	10	1		4	4	1	1	7	2	2
13	2		2		2		4	4	1	4	4	2		10	1	4	4	4	3	3	3	1	2
13	2		2		2		2	2	2	2	2	1	2	4	1	2		3	4	4	5	2	3
13	2		2		2		4	3	3	3	3	2		8	1	4	4	3	4	4	3	1	4
13	2		2		2		4	4	4	4	4	2		10	1	4	4	4	4	4	2	2	4
2	2		2		2		4	4	4	4	4	2		8	1	4	4	4	3	3	3	2	4
2	1		1	4	1	4									1				1	2	7	2	1
2	1	1	1	2	2		4	4	4	4	4	2		10	1	3	3	4	3	4	3	1	4
2																			5	3	2	2	4
2	2		2		2		3	3	1	4	2	2		5	1	1	1	3	5	4	2	1	4
2	2		2		2		4	4	4	4	3	2		9	1	4	4	4	5	4	1	1	2
2	1	2	1	3	2		4	4	3	4	4	2		10	1	4	4	4	3	2	2	2	4
2	2		2		2		3	3	3	3	3	1	3	6	1	3	2	2	4	4	3	2	3
2	4	2		2		2		4	4	4	4	2		10	1	4	4	4	2	4	2	1	4
2	2		2		2		4	4	4	4	4	1	4	10	1	4	4	4	2	1	2	2	4
2	2		1	3	2		4	4	4	4	4	2		10	1	4	4	4	1	2	2	2	4
2	1	3	2		1	4	4	4	4	4	4	2		8	1	4	3	4	3	3	2	2	4
2	1	1	2		1	2	1	1	2	1	2	1	1	2	1	4	1	1	1	1	4	1	4
2	2		2		1	2	3	1	2	1	2	2		5	1	2	1	1	2	1	1	2	3
2	2		2		2				3	3	3	2		6	1	4	3	3	4	4	1	2	2
2	1	4	1	4	2		4	4	4	4	4	1	4	10	1	4	4	4	3	2	1	1	1
2	1	2	1	2	2		4	4	4	4	4	1	4	10	1	4	4	4	4	4	2	1	4
2	1	4	2		2		4	4	3	4	4	1	4	10	1	4	3	3	4	4	2	2	4
2	2		2		2		4	4	3	4	4	2		9	1	4	4	4	2	1	5	1	4
2	2		1	2	2		4	3	3	4	4	1	2	9	1	3	2	3	4	4	2	2	4
2	2		2		1	4	4	4	4	4	4	1	4	10	1	4	4	4	2	1	1	1	1
2		2		2		4		4	2	4	4	2		8	1	2	4	4	2	1	3	1	3
2	2		2		2		4	4	4	4	4	1	3	10	1	4	3	4	4	3	2	2	4
2	2		2		2		4	4	4	4	4	1	4	10	1	3	4	4	5	4	3	1	4
2	2		1	4	2		4	4	4	4	4	2		9	1	4	3	4	4	4	5	2	3
2	2		1	5	2		4	4	4	4	4	2		8	1	3	3	3	3	3	2	2	4
2	2		2		2		2	2	2	2	2	2		5	2		2	2	4	4	2	1	4
2	2		2		2		4	4	1	4	3	2		9	1	3	4	4	4	4	5	2	3
2	2		2		1	4	4	4	4	4	4	1	4	10	1	4	4	4	4	2	2	2	4
2	2		2		1	3	4	4	4	4	4	2		8	1		3	3	3	3	2	1	3
2	1		2		1	4	4	4	4	4	4	1	1	10	1	4	3	3	2	2	2	2	4
2	2		2		2		4	4	4	4	4	2		8	1	4	4	4	4	4	5	2	4
2	2		2		1	4	4	4	3	4	4	2		10	1	4	4	4	4	4	2	2	4
2	2		2		2		4	4	4	4	4	2		10	1	4	4	4	4	3	3	2	4
2	2		2		2		4	4	4	4	4	2		10	1	4	4	4	5	4	2	2	4
2	2		2		2		4	4	3	4	4	2		8	1	3	4	4	3	3	3	1	3
2	2		2		2		4	4	3	4	4	2		8	1	3	4	4	3	3	2	1	4
2	2		2		2		4	4	4	4	3	2		10	1	4	4	4	4	2	4	2	3
2	2		2		2		3	3	3	3	3	2		5.5	1	3	3	3	4	3	2	2	4
2	2		1	2	2		4	4	4	4	4	2		10	1	4	3	3	3	3	3	2	3
2	2		2		2		3	3	3	3	4	1	4	8	1	3	3	4	4	2	3	1	2
2	1	4	2		2		4	4	4	4	4	2		10	1	4	4	4	3	4	3	2	4
2	2		2		2		3	3	3	3	3	2		8	1	3	3	3	4	4	2	2	4
2	1	4	2		1		4	4	4	4	4	1	4	10	1	4	3	3	3	4	4	2	3
2	2		2		2		4	4	4	4	4	2		10	2		4	4	4	3	1	2	4
2	2		2		1	4	4	4	3	4	4	2		10	1	4	3	3	3	2	2	1	4
2	1	4	2		2	4	4	4	3	4	4	1	4	8	1	4	4	4	5	4	3	1	2
2	2	3	2	2	2		3	3	3	3	3	2		8	1	2	2	2	2	2	2	2	4
2	2		2		2		4	4	4	4	4	1	4	10	1	4	4	4	4	3	3	2	4
2	2		2		2		2	2	3	4	2	2		7	1	3	4	4	2	2	1	2	3
2	2		1	3	2		4	4	4	4	4	2		10	1	4	4	4	2	1	2	1	4
2	1	3	2		2		4	4	3	4	4	2		10	1	4	4	4	4	3	2	1	4
2	1	3	1	4	1	4	4	4	3	4	4	1	4	10	1	4	4	4	3	3	2	2	4
2	1	4	2		1	4	4	4	3	3	3	1	3	8	1	3	4	3	5	4	3	2	4
2	1	3	2	4	2	4	4	4	3	4	4	2	3	10	1	4	4	4	5	2	1	2	4
2	2		2		2		4	4	4	4	4	2		10	1	4	4	4	4	3	3	2	4
2	2		2		2		4	4	3	4	4	2		10	1	4	3	3	3	3	3	1	4
2	1	1	2		2		4	4	4	4	4	2		9	1	4	4	3	4	5	3	2	4
2	2		2		2		4	4	3	4	4	2		10	1	4	4	4	2	2	1	2	4
2	1	4	2		2		4	4	4	4	4	2		10	1	4	4	4	4	4	3	2	4
